# Supplementary material for: Comparative Analysis of the Ecological Succession of Microbial Communities on Two Artificial Reef Materials
Source: Microorganisms. 2021 Jan 6;9(1):120. doi: 10.3390/microorganisms9010120 (PMC7825563; doi:10.3390/microorganisms9010120)
Supplement: Supplementary file 1 [file microorganisms-09-00120-s001.zip]

Archive with 3 entries (2 files):
- microorganisms-1035447-supplementary/
- microorganisms-1035447-supplementary/Fig S1.jpg
- microorganisms-1035447-supplementary/Table S1.doc
